# Supplementary material for: Comparison of angle-closure detection between automated gonioscopy and anterior-segment optical coherence tomography
Source: PLoS One. 2025 Sep 15;20(9):e0332590. doi: 10.1371/journal.pone.0332590 (PMC12435641; doi:10.1371/journal.pone.0332590)
Supplement: S1 File — (XLSX) [file pone.0332590.s001.xlsx]

## Sheet: data
ID							Temporal						GS-1 (1 = OPNE, 0 = Narrow, CLose)																																	CAISA2 Advance Automatic segmentation (1 = OPNE, 0 = Narrow, CLose)
Patient number	Eye number	Side	Age	Sex	BCVA(logMAR)	Refraction（diopter）	AOD500(mm)	ARA500(m㎡)	TISA500(m㎡)	TIA500(degree)	ACD(mm)	LV(mm)	1-1	1-2	2-1	2-2	3-1	3-2	4-1	4-2	5-1	5-2	6-1	6-2	7-1	7-2	8-1	8-2	9-1	9-2	10-1	10-2	11-1	11-2	12-1	12-2	13-1	13-2	14-1	14-2	15-1	15-2	16-1	16-2	Per case	1-1	1-2	2-1	2-2
1	1	L	61	F	-0.2	0.25	0.13	0.046	0.04	10.7	2.41	0.52	1	0	1	0	0	1	1	1	1	1	1	1	1	1	1	1	0	1	0	0	0	0	0	0	1	0	1	1	1	1	0	0	0	1	0	0	0
2	2	R	71	M	-0.1	1.5	0.14	0.075	0.066	12	2.35	0.66	1	1	1	1	1	1	1	0	1	1	0	1	1	1	1	1	0	1	1	0	0	1	0	1	1	1	1	1	1	1	1	1	0	0	1	0	1
2	3	L	71	M	-0.1	2.25	0.14	0.06	0.054	11.9	2.42	0.6	1	1	0	1	0	0	0	0	1	0	1	1	1	1	1	1	1	1	1	1	1	1	0	1	0	0	0	0	1	0	1	1	0	1	0	0	0
3	4	R	86	F	-0.1	0	0.09	0.043	0.038	7.9	2.49	0.51	1	1	1	1	1	1	1	0	1	1	1	1	1	1	1	1	0	1	0	1	0	0	0	0	0	0	0	0	0	1	1	1	1	0	0	0	1
3	5	L	86	F	-0.1	0	0.04	0.026	0.022	3.2	2.34	0.67	0	1	0	0	0	0	0	0	1	0	1	1	1	1	1	1	0	0	0	0	0	0	0	0	0	0	0	0	0	0	0	0	0	1	1	0	0
4	6	R	73	F	-0.1	3.25	0.15	0.061	0.056	12.6	1.93	0.91	1	1	1	1	0	1	0	1	1	0	1	0	0	1	0	0	0	0	0	0	1	0	1	1	0	0	1	1	1	1	1	1	0	0	0	0	0
4	7	L	73	F	-0.2	3	0.1	0.05	0.043	8.1	1.91	0.88	0	0	0	0	0	1	1	0	1	0	1	1	1	1	1	1	1	1	1	1	1	1	1	1	0	0	0	0	0	0	0	0	0	0	0	0	0
5	8	L	57	F	-0.2	0	0.09	0.048	0.041	7.3	1.94	0.8	0	0	0	1	0	1	0	0	1	1	1	1	1	1	1	1	1	1	0	1	0	0	0	0	0	0	0	0	0	0	0	0	0	0	0	1	0
6	9	R	79	F	0	4	0.18	0.088	0.079	15.2	2.2	1.08	1	1	0	1	0	1	0	0	0	0	0	0	0	1	1	0	0	0	0	0	0	0	0	1	0	1	1	0	1	1	1	1	0	1	0	0	0
6	10	L	79	F	0	3.75	0.14	0.054	0.048	11.4	2.24	1.1	0	1	0	0	1	1	1	1	1	0	1	1	1	1	1	1	1	1	1	0	1	1	1	0	0	1	0	0	1	0	1	1	1	1	1	1	0
7	11	R	67	F	-0.2	0	0.15	0.068	0.061	12.8	2.22	0.67	1	1	1	1	1	1	1	0	0	1	0	0	0	0	0	0	1	1	1	1	1	1	1	1	1	1	1	1	1	1	1	1	0	0	0	0	0
7	12	L	67	F	-0.1	0	0.09	0.044	0.038	7.2	2.23	0.72	0	1	0	0	0	0	1	0	1	1	1	1	1	1	1	1	1	1	1	1	1	1	1	0	0	1	0	0	1	1	0	1	0	0	0	0	0
8	13	R	77	F	-0.1	-0.5	0.19	0.088	0.079	16.1	2.07	0.97	1	1	1	1	0	1	0	0	1	0	0	0	0	0	0	0	0	0	0	0	0	0	1	0	1	1	1	1	1	1	1	1	1	1	1	1	1
9	14	R	73	F	0	0.5	0.18	0.09	0.082	15	2.23	1.07	1	1	1	1	0	1	0	0	0	0	0	0	0	0	0	0	0	0	1	0	1	1	1	1	1	1	1	1	1	1	1	1	1	1	1	0	1
10	15	R	71	F	-0.2	0.25	0.224	0.121	0.121	27.1	2.07	0.642	1	1	0	1	0	0	0	0	0	0	1	1	1	1	1	1	1	1	1	1	0	0	1	0	1	1	1	1	1	1	1	1	1	0	1	1	1
10	16	R	71	F	-0.2	2.5	0.241	0.101	0.101	30.6	2.053	0.827	0	0	0	0	0	0	0	0	1	0	1	1	1	1	1	1	1	1	1	1	1	1	1	1	1	1	1	1	0	0	1	1	1	0	0	0	0
11	17	R	85	M	0	4	0.31	0.125	0.119	28.3	2.04	1.02	N/A	N/A	1	1	1	1	1	1	N/A	N/A	N/A	N/A	N/A	N/A	N/A	N/A	N/A	N/A	N/A	N/A	N/A	N/A	1	0	0	1	0	0	N/A	N/A	N/A	N/A	1	1	1	1	1
11	18	L	85	M	0	3.5	0.14	0.059	0.053	11.9	2.02	0.92	0	0	0	0	0	0	0	0	1	0	1	1	1	1	1	1	1	1	1	1	0	1	0	0	1	0	0	0	0	0	0	0	0	1	1	1	1
12	19	L	77	F	0	3	0.38	0.171	0.15	30.5	2.62	0.04	1	1	1	1	1	1	1	1	1	1	1	1	1	1	1	1	1	1	1	1	1	1	1	1	1	1	1	1	1	1	1	1	1	0	1	1	1
13	20	R	73	F	0.2	2.25	0.2	0.101	0.091	16.5	2.29	0.58	0	1	1	0	1	0	0	0	0	0	1	1	1	1	1	1	1	1	1	1	0	1	1	1	0	0	0	1	1	0	1	0	0	0	1	0	0
13	21	L	73	F	0	2.25	0.07	0.041	0.035	6	2.2	0.71	0	0	0	1	0	0	0	0	0	0	0	0	0	0	0	0	0	0	0	0	0	0	0	0	0	0	0	0	1	0	1	1	0	0	1	0	0
14	22	R	78	F	0.2	-2	0.18	0.137	0.12	12.4	2.16	0.54	1	1	1	1	0	1	0	0	1	0	1	1	1	1	1	1	1	1	1	1	1	1	1	1	0	0	0	0	0	0	1	1	0	0	1	1	1
15	23	R	48	F	-0.2	0.25	0.1	0.053	0.047	8.7	2.17	0.61	0	0	0	0	0	0	0	0	0	0	0	0	0	0	0	0	0	0	0	0	0	0	0	0	0	0	0	0	0	0	0	0	0	0	0	0	0
15	24	L	48	F	-0.1	1	0.12	0.062	0.053	9.7	2.25	0.6	0	0	0	0	0	0	0	0	0	0	0	0	0	0	0	0	0	0	0	0	0	0	0	0	0	0	0	0	0	0	0	0	0	0	0	0	0
16	25	R	63	F	-0.2	0.75	0.13	0.053	0.048	10.6	2.37	0.51	1	0	1	1	1	1	1	1	1	1	1	1	1	1	1	1	1	1	1	1	1	1	1	1	0	1	1	1	1	1	1	0	0	1	0	0	0
16	26	L	63	F	-0.2	0.75	0.16	0.07	0.063	13.4	2.4	0.47	1	1	1	1	1	1	1	0	1	1	1	1	1	1	1	1	0	0	0	0	1	0	1	1	1	1	1	1	1	1	1	1	0	1	0	0	0
17	27	R	75	F	-0.1	1.25	0.12	0.069	0.069	14.8	2.002	0.799	1	1	1	1	1	1	0	1	0	0	0	0	0	0	0	0	0	0	1	0	0	1	1	0	1	1	1	1	1	1	1	1	0	0	0	0	0
17	28	R	75	F	0	2.5	0.121	0.077	0.077	15.2	1.986	0.781	0	1	0	1	0	0	0	0	1	0	1	1	1	1	1	1	0	0	0	0	1	1	1	1	0	1	0	1	0	0	1	0	1	1	1	1	1
18	29	R	80	M	0.1	5.25	0.224	0.106	0.106	28.4	2.348	0.932	1	0	0	0	0	0	0	0	0	0	0	0	0	0	0	0	0	0	0	0	0	0	0	0	0	0	0	0	1	1	1	1	0	0	1	1	1
18	30	L	80	M	0	4.5	0.213	0.101	0.101	26.8	2.432	0.757	0	0	0	0	0	0	0	0	1	0	1	1	1	1	1	1	1	1	1	1	0	1	1	0	1	1	0	1	1	0	0	0	1	1	0	1	1
19	31	L	70	F	0	0.25	0.19	0.083	0.079	19	2.54	0.67	1	1	0	1	0	1	0	0	1	0	1	1	1	1	1	1	1	1	1	1	1	1	1	1	0	1	0	1	1	1	1	1	1	1	1	1	1
19	32	L	54	M	-0.2	0.75	0.07	0.036	0.03	5.9	2.01	0.9	0	0	0	0	0	0	0	0	0	0	0	0	0	0	0	0	0	0	0	0	1	0	0	1	0	0	0	0	0	0	0	0	0	0	0	0	0
20	33	R	71	F	-0.2	1.5	0.14	0.052	0.048	12	2.28	0.81	1	1	1	1	0	0	0	0	0	0	0	0	0	0	0	0	0	0	0	0	0	0	0	0	1	1	1	1	1	1	1	1	0	0	0	0	1
21	34	R	81	F	0.2	0.25	0.26	0.089	0.084	23.8	2.21	0.61	1	1	1	1	1	1	1	1	1	0	1	1	1	1	1	1	1	1	1	1	1	1	1	1	1	1	1	1	1	1	1	1	1	1	1	1	1
21	35	L	81	F	0.1	-1	0.24	0.109	0.094	19.9	2.22	0.61	1	1	0	1	1	1	1	1	1	1	1	1	1	1	1	1	1	1	1	1	1	1	1	1	1	0	0	1	0	0	0	0	1	1	1	1	0
22	36	R	65	F	0	-4.5	0.19	0.078	0.069	15.9	2.23	0.84	1	1	0	1	0	0	0	0	0	0	1	0	0	0	1	1	0	0	0	1	1	1	1	1	1	1	1	1	1	1	1	1	1	1	1	1	1
22	37	L	65	F	0	-4.5	0.16	0.063	0.056	13	2.24	0.88	0	0	0	0	0	0	0	0	0	0	1	1	1	1	1	1	0	0	1	0	0	1	0	1	0	0	0	0	0	0	0	0	1	1	0	1	1
23	38	R	63	F	-0.2	1.25	0.12	0.06	0.055	10.4	2.08	0.84	1	1	0	1	0	0	0	0	0	0	0	0	0	0	0	0	0	0	0	0	0	0	0	0	0	0	1	1	1	1	1	1	0	0	1	1	0
23	39	L	63	F	-0.2	1.25	0.19	0.1	0.089	15.7	2.17	0.74	0	0	0	0	0	0	0	0	0	0	0	0	1	1	1	1	1	1	1	1	1	1	1	1	0	0	0	0	1	0	1	1	0	1	0	1	0
24	40	L	68	F	0	0.25	0.16	0.082	0.07	13	1.91	1.1	0	0	0	0	0	0	0	0	0	0	0	0	0	0	0	0	0	0	0	0	0	0	0	0	0	0	0	0	0	0	0	0	0	1	1	1	0
25	41	R	76	F	-0.2	0.25	0.23	0.141	0.141	24.7	2.26	0.94	1	1	1	1	0	0	0	0	0	0	0	0	0	0	0	0	0	0	1	0	1	1	1	1	1	1	1	1	1	1	1	1	1	1	0	1	1
25	42	L	76	F	-0.2	0.5	0.27	0.107	0.102	25.8	2.35	0.95	0	0	0	0	0	0	0	0	1	0	0	0	1	1	1	1	1	1	1	1	1	1	1	1	0	1	0	0	0	0	0	0	1	1	1	N/A	N/A
26	43	R	69	M	-0.2	0.25	0.09	0.046	0.04	7.2	2.23	0.86	1	1	1	1	1	1	0	1	1	0	1	1	1	1	1	1	1	1	1	1	1	1	1	1	1	1	1	1	1	1	1	1	0	1	1	1	0
26	44	L	69	M	-0.2	0.75	0.15	0.062	0.054	12.6	2.17	0.76	1	1	0	1	0	0	0	0	0	0	1	1	1	1	1	1	1	1	1	1	1	1	0	0	0	0	0	0	1	1	1	1	0	0	0	0	0
27	45	R	76	F	0.1	0	0.29	0.11	0.098	22.9	2.23	0.76	1	1	1	1	1	1	1	1	1	1	1	1	0	1	0	0	0	0	1	1	1	1	1	1	1	1	1	1	1	1	1	1	1	1	1	1	1
27	46	L	76	F	0.1	0	0.17	0.114	0.099	14.2	2.23	0.77	0	0	0	0	1	1	1	1	1	1	1	1	1	1	1	1	1	1	1	1	1	1	1	1	1	1	0	1	0	0	0	0	1	1	1	0	0
28	47	L	76	F	0	1.25	0.09	0.051	0.044	7.6	2.39	0.79	1	0	0	0	0	0	0	0	0	0	0	0	0	0	1	1	1	1	1	1	1	1	1	1	0	0	0	0	0	0	0	0	0	0	1	1	1
29	48	R	54	F	-0.1	-4.75	0.1	0.052	0.046	8.2	2.53	0.46	1	1	1	1	0	0	0	0	1	0	1	1	1	1	1	0	0	1	1	0	1	1	1	0	0	1	1	1	1	1	1	1	0	0	1	0	0
29	49	L	54	F	-0.1	-3.5	0.13	0.063	0.055	11	2.48	0.46	1	1	1	1	1	1	1	1	1	1	1	1	1	1	1	1	0	1	1	0	1	0	0	0	0	0	0	0	0	0	1	0	0	0	0	0	0
30	50	R	78	M	-0.2	-0.25	0.11	0.061	0.055	9.2	2.17	0.83	1	1	1	1	0	1	0	0	0	0	0	0	0	0	0	0	0	0	0	1	1	1	1	1	1	1	1	1	1	1	1	1	0	0	0	0	0
30	51	L	78	M	-0.2	0.75	0.09	0.072	0.063	7.9	2.19	0.77	1	0	1	1	0	1	1	0	1	1	0	N/A	N/A	N/A	0	0	N/A	N/A	N/A	0	0	0	1	1	1	1	0	1	0	1	0	0	1	1	1	1	1
31	52	R	86	F	1	0	0.2	0.092	0.083	17.7	2.27	0.83	1	1	1	1	1	1	1	1	1	1	1	1	1	1	1	1	1	1	1	1	1	1	1	1	1	1	1	1	1	1	1	1	1	1	1	1	1
32	53	R	64	F	0.1	0	0.06	0.038	0.032	5.2	1.68	1.1	0	0	0	0	0	0	0	0	0	0	0	0	0	0	0	0	0	0	0	0	0	0	0	0	0	0	0	0	0	0	0	0	0	0	0	0	0
			0.792453
			0.528302
[truncated: 62 more columns]

## Sheet: AS-OCT Reproducibility
ID					CAISA2 Advance Manual segmentation 1 (1 = OPNE, 0 = Narrow, CLose)																																	CAISA2 Advance Manual segmentation 2 (1 = OPNE, 0 = Narrow, CLose)
Patient number	Eye number	Side	Age	Sex	1-1	1-2	2-1	2-2	3-1	3-2	4-1	4-2	5-1	5-2	6-1	6-2	7-1	7-2	8-1	8-2	9-1	9-2	10-1	10-2	11-1	11-2	12-1	12-2	13-1	13-2	14-1	14-2	15-1	15-2	16-1	16-2	Per case	1-1	1-2	2-1	2-2	3-1	3-2	4-1	4-2	5-1	5-2	6-1	6-2
1	1	L	61	F	1	0	0	0	1	0	0	0	0	1	1	1	0	1	1	0	0	0	0	0	1	1	0	1	1	1	1	1	1	1	1	1	1	1	0	1	1	1	1	1	0	0	1	1	1
4	6	R	73	F	0	0	0	0	0	0	0	0	0	1	1	1	1	0	0	0	0	0	0	0	0	0	0	0	0	0	0	0	1	0	0	0	0	0	0	0	0	0	0	0	0	0	1	1	0
4	7	L	73	F	0	0	0	0	0	0	0	0	0	0	0	0	0	0	0	0	0	0	1	1	1	0	0	0	0	0	0	0	0	0	1	0	0	1	0	0	0	0	0	0	0	0	0	0	0
5	8	L	57	F	0	0	1	0	0	0	0	0	0	0	0	0	0	0	0	0	0	0	0	0	0	0	0	0	0	0	0	0	0	0	0	0	0	0	0	1	0	0	0	0	0	0	0	0	0
7	11	R	67	F	0	0	0	0	0	1	1	0	1	1	0	0	0	0	0	1	0	0	0	1	1	1	0	1	1	1	1	1	1	0	0	0	0	0	0	0	0	0	1	1	0	1	1	0	0
7	12	L	67	F	0	0	0	0	0	0	0	0	0	1	1	1	0	0	0	0	0	0	0	0	1	0	1	1	1	1	1	1	0	1	0	0	0	0	0	0	0	0	0	0	0	0	1	1	1
11	17	R	85	M	1	1	1	1	0	0	1	1	1	1	1	1	1	1	1	1	1	1	1	1	0	1	0	0	0	0	0	0	0	0	0	1	1	1	1	1	1	0	0	1	1	1	1	1	1
11	18	L	85	M	1	1	1	1	1	0	1	0	0	1	0	1	0	0	0	0	0	0	0	0	0	1	0	1	1	1	1	1	0	1	1	1	1	1	1	1	1	1	0	1	0	0	1	0	1
13	20	R	73	F	0	1	0	0	0	0	0	0	1	0	0	0	0	0	0	1	0	1	1	1	1	0	0	0	1	0	1	1	0	0	0	0	0	0	1	0	0	0	0	0	0	1	0	0	0
13	21	L	73	F	0	1	0	0	0	0	0	0	0	0	0	0	0	0	0	0	0	0	0	0	0	0	0	0	0	1	1	1	1	0	0	1	0	0	1	0	0	0	0	0	0	0	0	0	0
15	23	R	48	F	0	0	0	0	0	1	0	0	0	0	0	0	0	0	0	0	0	0	0	0	0	0	0	0	0	0	1	0	0	0	0	0	0	0	0	0	0	0	1	0	0	0	0	0	0
15	24	L	48	F	0	0	0	0	0	0	0	0	0	1	0	0	0	0	0	0	0	0	0	0	0	0	0	1	0	0	0	0	0	0	0	0	0	0	0	0	0	0	0	0	0	0	1	0	0
16	25	R	63	F	1	0	0	0	0	0	0	1	0	0	0	0	0	0	0	0	0	0	0	0	1	0	0	0	1	1	1	0	0	0	0	0	0	1	0	0	0	0	0	0	1	0	0	0	0
16	26	L	63	F	1	0	0	0	0	0	0	1	0	0	1	0	1	1	1	1	0	0	0	1	0	1	0	0	0	0	1	1	1	0	0	0	0	1	0	0	0	0	0	0	1	0	0	1	0
19	32	L	54	M	0	0	0	0	1	0	0	0	0	0	0	0	0	0	0	0	0	0	0	0	1	0	1	0	0	0	1	0	0	1	0	0	0	0	0	0	0	1	0	0	0	0	0	0	0
20	33	R	71	F	0	0	0	1	0	1	0	1	1	1	0	0	0	0	0	0	1	1	1	1	1	1	0	1	1	0	0	0	0	0	0	0	0	0	0	0	1	0	1	0	1	1	1	0	0
21	34	R	81	F	1	1	1	1	0	1	0	0	1	1	0	0	0	1	1	1	1	0	1	1	1	1	1	1	1	1	1	0	1	1	1	1	1	1	1	1	1	0	0	0	0	1	1	0	0
21	35	L	81	F	1	1	1	0	1	1	1	1	1	1	1	1	1	1	1	1	1	0	1	1	1	1	1	1	0	1	1	1	1	1	0	1	1	1	1	1	0	1	1	1	1	1	1	1	1
23	38	R	63	F	0	1	1	0	0	0	0	0	0	0	0	0	0	0	0	0	0	0	0	0	0	0	0	0	0	0	0	0	0	0	0	0	0	0	1	1	0	0	0	0	0	0	0	0	0
[truncated: 21 more columns]
